# Supplementary material for: Community Knowledge, Attitudes and Practices About Malaria: Insights from a Northwestern Colombian Endemic Locality
Source: Trop Med Infect Dis. 2024 Nov 18;9(11):281. doi: 10.3390/tropicalmed9110281 (PMC11598121; doi:10.3390/tropicalmed9110281)
Supplement: Supplementary file 1 [file tropicalmed-09-00281-s001.zip]

Archive with 1 entries (1 files):
- tropicalmed-3251592-supplementary.pdf
